# Supplementary material for: Understanding and Use of Nutrition Labels of Prepackaged Food by University Students: A Cross-Sectional Study in Chongqing, China
Source: Nutrients. 2022 Oct 8;14(19):4189. doi: 10.3390/nu14194189 (PMC9573194; doi:10.3390/nu14194189)
Supplement: Supplementary file 1 [file nutrients-14-04189-s001.zip]

Archive with 1 entries (1 files):
- nutrients-1910580-supplementary.pdf
